# Supplementary material for: In-Hospital Mortality Outcomes of ST-Segment Elevation Myocardial Infarction: A Cross-Sectional Study from a Tertiary Academic Hospital in Johannesburg, South Africa
Source: J Cardiovasc Dev Dis. 2023 Aug 15;10(8):348. doi: 10.3390/jcdd10080348 (PMC10455389; doi:10.3390/jcdd10080348)
Supplement: Supplementary file 1 [file jcdd-10-00348-s001.zip]

Archive with 1 entries (1 files):
- jcdd-2536489-supplementary.pdf
